# Supplementary material for: Toxic small alarmone synthetase FaRel2 inhibits translation by pyrophosphorylating tRNAGly and tRNAThr
Source: Sci Adv. 2024 Nov 13;10(46):eadr9624. doi: 10.1126/sciadv.adr9624 (PMC11559606; doi:10.1126/sciadv.adr9624)
Supplement: Supplementary file 2 — Tables S1 to S3 [file sciadv.adr9624_tables_s1_to_s3.zip]

Archive with 3 entries (3 files):
- adr9624_table_s1.xlsx
- adr9624_table_s2.xlsx
- adr9624_table_s3.xlsx
